# Supplementary material for: IFITM1 enhances nonenveloped viral RNA replication by facilitating cholesterol transport to the Golgi
Source: PLoS Pathog. 2023 May 30;19(5):e1011383. doi: 10.1371/journal.ppat.1011383 (PMC10256215; doi:10.1371/journal.ppat.1011383)
Supplement: S1 Dataset — (XLSX) [file ppat.1011383.s010.xlsx]

## Sheet: Figure 1A
Figure 1A	No IFNα (Vero cell)					125U/ml (Vero cell)					500U/ml (Vero cell)
No.	4h	7h	10h		No.	4h	7h	10h		No.	4h	7h	10h
1	0.0946517	9.06479	100		1	0.310291	2.35573	32.5877		1	0.155276	1.41821	16.8943
2	0.0685848	5.95852	100		2	0.0660317	1.794	34.6521		2	0.0179876	1.17035	24.659
3	0.165308	11.4889	100		3	0.189284	2.45564	31.0091		3	0.331878	1.58431	18.6596
AVERAGE	0.0816182	7.51165	100		AVERAGE	0.188161	2.07486	33.6199		AVERAGE	0.0866316	1.29428	20.7766
SD	0.0184321	2.19646	0		SD	0.172717	0.397206	1.4598		SD	0.0970773	0.175263	5.49046

## Sheet: Figure 1B
Figure 1B	No IFNα (293T cell)					250U/ml (293T cell)					500U/ml (293T cell)					1000U/ml (293T cell)
No.	3h	5h	7h		No.	3h	5h	7h		No.	3h	5h	7h		No.	3h	5h	7h
1	0.159999	26.1389	100		1	0.0624264	8.14951	57.3		1	0.0545349	6.98377	52.9879		1	0.0409469	6.07439	44.5499
2	0.51178	44.7037	100		2	0.179505	22.7418	83.7481		2	0.268552	20.9334	59.4114		2	0.117492	15.4828	61.7194
3	0.620523	46.9441	100		3	0.304275	26.3255	88.7486		3	0.254958	17.5653	73.7123		3	0.183787	20.1073	52.4621
4	1.30208	56.9556	100		4	0.256281	14.558	67.351		4	0.221722	12.7374	62.375		4	0.153452	13.3501	51.0769
AVERAGE	0.648595	43.6856	100		AVERAGE	0.200622	17.9437	74.2869		AVERAGE	0.199942	14.555	62.1216		AVERAGE	0.123919	13.7536	52.4521
SD	0.477938	12.8535	0		SD	0.105492	8.17854	14.5524		SD	0.0989136	6.06554	8.66368		SD	0.0615957	5.845	7.07623

## Sheet: Figure 1C
Figure 1C	No IFNα (HeLa cell)					5U/ml (HeLa cell)					10U/ml (HeLa cell)					50U/ml (HeLa cell)
No.	4h	7h	10h		No.	4h	7h	10h		No.	4h	7h	10h		No.	4h	7h	10h
1	0.25194	35.4586	100		1	0.121087	5.6526	14.6533		1	0.0316485	4.98321	9.84416		1	0.133937	2.8057	6.87478
2	0.135568	45.1887	100		2	0.0194043	2.54485	9.98692		2	0.0584751	3.04962	8.85465		2	0.0104888	0.515	5.45287
3	0.178348	27.3466	100		3	0.016544	2.21999	8.74598		3	0.0319973	1.81839	7.48427		3	0.0123626	0.798841	4.74905
4	0.179746	12.9703	100		4	0.0230843	1.31269	20.6778		4	0.0466874	1.04294	9.29676		4	0.00778123	0.323699	5.68134
AVERAGE	0.186401	30.241	100		AVERAGE	0.0450299	2.93253	13.516		AVERAGE	0.0422021	2.72354	8.86996		AVERAGE	0.0411424	1.11081	5.68951
SD	0.0482648	13.6298	0		SD	0.0507752	1.88686	5.40966		SD	0.0129157	1.71815	1.00856		SD	0.0618917	1.14667	0.884194

## Sheet: WB signal
Fig 1A		IFITM1	tubulin				Fig 1B		IFITM1	tubulin				Fig 1C		IFITM1	tubulin
	no	5162.62	6054.64	0.852672	100			no	758.577	5498.49	0.137961	100			no	6181.2	5655.91	1.09288	100
	125	7472.2	7028.23	1.06317	124.687			250	9435.59	5311.03	1.7766	1287.76			5	9998.79	6667.93	1.49953	137.21
	250	10060.8	6486.81	1.55097	181.895			500	9325.35	5619.45	1.65948	1202.86			10	9049.86	6481.52	1.39626	127.76
								1000	10240.6	5639.74	1.8158	1316.17			50	9918.57	6938.88	1.42942	130.794
		IFITM2/3	tubulin
	no	4495.23	5152.55	0.872428	100				IFITM2/3	tubulin						IFITM2/3	tubulin
	125	5460.96	4946.23	1.10407	126.551			no	5869.86	9455.52	0.620787	100			no	3623.5	5399.02	0.671139	100
	250	6241.74	4826.28	1.29328	148.24			250	7843.45	8489.69	0.923879	148.824			5	5561.15	6094.47	0.912492	135.962
								500	8735.45	8271.35	1.05611	170.124			10	5897.47	6261.57	0.941851	140.336
		IFITM3	tubulin					1000	10147.6	7216.33	1.4062	226.518			50	6418.08	6947.69	0.923772	137.642
	no	5646.38	5442.31	1.0375	100
	125	7836.69	5869.43	1.33517	128.692				IFITM3	tubulin						IFITM3	tubulin
	250	7687.57	5382.26	1.42832	137.67			no	782.062	3924.13	0.199295	100			no	3449.57	5680.98	0.607213	100
								250	5415.03	4765.2	1.13637	570.193			5	7247.1	5254.86	1.37912	227.123
								500	6516.08	3903.36	1.66935	837.628			10	7437.69	5149	1.44449	237.889
								1000	8552.93	3587.11	2.38435	1196.39			50	8535.93	5422.07	1.57429	259.265
