# Supplementary material for: IFITM1 enhances nonenveloped viral RNA replication by facilitating cholesterol transport to the Golgi
Source: PLoS Pathog. 2023 May 30;19(5):e1011383. doi: 10.1371/journal.ppat.1011383 (PMC10256215; doi:10.1371/journal.ppat.1011383)
Supplement: S2 Dataset — (XLSX) [file ppat.1011383.s011.xlsx]

## Sheet: Figure 2A
Figure 2A	293-IFITM1 Tet (-)							293-IFITM2 Tet (-)							293-IFITM3 Tet (-)
No.	4hr	5hr	6hr	7hr	8hr		No.	4hr	5hr	6hr	7hr	8hr		No.	4hr	5hr	6hr	7hr	8hr
1	1.4303	12.4377	45.164	75.2096	100		1	0.760247	10.06	32.8132	57.4368	100		1	0.956556	5.80401	28.89	49.2653	100
2	1.35056	13.9221	52.8606	83.5503	100		2	0.969936	9.60149	29.4907	60.4546	100		2	0.530928	2.78791	10.2517	30.7927	100
3	1.48001	19.8707	47.5647	86.151	100		3	1.69801	8.99858	31.1268	71.5078	100		3	0.323078	4.09037	15.5265	43.353	100
AVERAGE	1.42029	15.4102	48.5297	81.637	100		AVERAGE	1.14273	9.55334	31.1436	63.1331	100		AVERAGE	0.603521	4.22743	18.2227	41.137	100
SD	0.0653045	3.93357	3.93801	5.71612	0		SD	0.492182	0.532327	1.66131	7.40799	0		SD	0.322918	1.51271	9.60725	9.43357	0
	293-IFITM1 Tet (+)							293-IFITM2 Tet (+)							293-IFITM3 Tet (+)
No.	4hr	5hr	6hr	7hr	8hr		No.	4hr	5hr	6hr	7hr	8hr		No.	4hr	5hr	6hr	7hr	8hr
1	8.20375	39.3437	88.0589	206.594	234.793		1	1.27395	13.2097	32.4689	40.264	89.0401		1	0.748299	6.41905	25.114	45.7639	98.8019
2	4.48769	33.8749	103.172	195.667	208.832		2	1.26508	11.4951	31.8579	57.6566	105.942		2	0.378375	3.60465	12.9542	52.1537	117.981
3	5.19625	51.0586	96.5339	178.382	183.184		3	1.75903	10.3398	46.5498	97.5862	113.054		3	0.661415	4.88579	22.5029	71.4287	120.114
AVERAGE	5.96256	41.4258	95.9216	193.548	208.937		AVERAGE	1.43269	11.6815	36.9589	65.1689	102.679		AVERAGE	0.59603	4.96983	20.1904	56.4488	112.299
SD	1.97299	8.77903	7.57512	14.2248	25.8045		SD	0.282655	1.44398	8.3116	29.3903	12.335		SD	0.193436	1.40908	6.40123	13.3606	11.7374
					T-TEST							T-TEST							T-TEST
				8hr	0.0181945						8h	0.742979						8h	0.211196

## Sheet: Figure 2B
Figure 2B	HaLa-IFITM1 Tet (-)							HaLa-IFITM2 Tet (-)							HaLa-IFITM3 Tet (-)						Western blot	HeLa-IFITM1
No.	4hr	5hr	6hr	7hr	8hr		No.	4hr	5hr	6hr	7hr	8hr		No.	4hr	5hr	6hr	7hr	8hr				tubulin	IFITM1	IFITM1/tublin
1	3.67148	23.3269	43.9831	71.267	100		1	3.18971	18.9954	54.6051	59.84	100		1	1.87049	10.2469	56.2872	64.8396	100			lane 1	6908.41	9637.21	1.395	100
2	3.2709	18.3544	49.9169	69.5746	100		2	6.0089	24.3237	71.1321	69.7198	100		2	3.763	25.0074	47.9131	54.2146	100			lane 2	8952.22	37448.5	4.18315	299.868
3	4.23443	11.8669	51.3904	52.9272	100		3	1.93711	21.739	54.2836	72.2042	100		3	2.99231	7.96727	61.4747	59.1013	100
AVERAGE	3.7256	17.8494	48.4301	64.5896	100		4	0.493586	13.9109	47.8117	71.6811	100		AVERAGE	2.87527	14.4072	55.225	59.3852	100			HeLa-IFITM2
SD	0.484037	5.74667	3.92108	10.1354	0		AVERAGE	2.90733	19.7422	56.9581	68.3613	100		SD	0.951665	9.25053	6.84287	5.31816	0				tubulin	IFITM1	IFITM1/tublin
							SD	2.34286	4.45495	9.95403	5.78064	0										lane 1	16636.7	18094.5	1.08763	100
	HaLa-IFITM1 Tet (+)																					lane 2	14378.5	27856.8	1.93739	178.13
No.	4hr	5hr	6hr	7hr	8hr			HaLa-IFITM2 Tet (+)							HaLa-IFITM3 Tet (+)
1	4.48885	25.6702	66.4706	84.3236	139.689		No.	4hr	5hr	6hr	7hr	8hr		No.	4hr	5hr	6hr	7hr	8hr
2	5.50206	27.2236	78.0945	87.4862	142.341		1	2.6884	22.2159	77.9136	93.7019	138.047		1	1.24729	12.9623	34.2696	63.9299	108.059			HeLa-IFITM3
3	5.57146	28.7111	85.5382	113.438	142.796		2	3.57256	25.542	66.4129	81.5827	131.628		2	3.20602	24.8996	39.4384	48.3233	80.4735				tubulin	IFITM1	IFITM1/tublin
AVERAGE	5.18746	27.2017	76.7011	95.0826	141.608		3	3.07239	32.2848	72.4856	95.516	117.444		3	2.42451	6.09117	51.623	64.4016	92.2308			lane 1	39149.9	7945.77	0.202958	100
SD	0.606003	1.52058	9.60989	15.9748	1.67816		4	1.55157	18.6033	64.4086	99.5989	118.333		AVERAGE	2.29261	14.6511	41.777	58.8849	93.5879			lane 2	31116	29695.2	0.954337	470.214
							AVERAGE	2.72123	24.6615	70.3052	92.5999	126.363		SD	0.986004	9.51727	8.90991	9.14967	13.8429
							SD	0.859704	5.81874	6.12541	7.74774	10.1368
					T-TEST
				8hr	0.000541786							T-TEST							T-TEST
											8hr	0.0138076						8hr	0.506565

## Sheet: Figure 2C
Figure 2C	Vero-IFITM1 Tet (-)
No.	6hr	7hr	8hr	9hr	10hr
1	2.79101	11.0186	46.7356	45.3679	100
2	6.17059	5.95484	23.5413	29.1269	100
3	29.6249	28.101	46.1098	63.752	100
4	5.35131	12.7346	45.357	71.7866	100
5	21.8237	12.8231	41.0541	22.573	100
6	9.13233	16.7232	66.2433	94.6292	100
AVERAGE	12.4823	14.5592	44.8402	54.5393	100
SD	10.7421	7.49635	13.6495	27.3543	0
	Vero-IFITM1 Tet (+)
No.	6hr	7hr	8hr	9hr	10hr
1	8.99499	34.2781	161.625	177.607	548.366
2	78.2711	70.0388	181.325	220.799	566.697
3	75.3621	121.529	207.605	387.087	555.26
4	72.5756	139.453	334.18	493.147	559.157
5	48.7244	148.127	331.195	256.319	654.239
6	27.7557	86.7571	270.044	512.312	540.407
AVERAGE	51.9473	100.03	247.662	341.212	570.688
SD	28.6609	44.1103	75.328	143.483	41.9117
					T-TEST
				10hr	1.18797e-06

## Sheet: Figure 2D
Figure 2D	Control siRNA						IFITM2 siRNA
No.	4h	6h	8h	10h		No.	4h	6h	8h	10h
1	0.161368	7.73932	48.5073	100		1	0.302061	16.1078	37.1657	66.5918				T-TEST
2	7.20932	38.1353	46.9382	100		2	6.28704	39.7213	33.4059	35.896		IFITM1	10h	7.26864e-05
3	0.4867	16.8473	66.6657	100		3	1.39821	25.1349	28.2308	38.0784		IFITM2	10h	0.00509834
4	0.580094	13.4882	65.2569	100		4	1.37187	20.8061	64.119	50.5681		IFITM3	10h	0.875382
AVERAGE	2.10937	19.0525	56.842	100		AVERAGE	2.3398	25.4425	40.7304	47.7836
SD	3.4047	13.2661	10.5652	0		SD	2.68058	10.208	16.0169	14.1068
	IFITM1 siRNA						IFITM3 siRNA
No.	4h	6h	8h	10h		No.	4h	6h	8h	10h
1	0.0134576	1.44081	8.49367	15.5005		1	0.0795219	8.50786	67.6985	101.447
2	0.332834	11.4115	11.1983	17.6499		2	1.32812	50.2889	90.7848	114.725
3	0.04237	2.33523	11.5914	15.5134		3	0.635106	32.1493	86.5698	72.5156
4	0.073893	3.00473	18.8141	17.2963		4	1.28626	43.5885	145.214	118.419
AVERAGE	0.115639	4.54806	12.5244	16.49		AVERAGE	0.832251	33.6336	97.5669	101.776
SD	0.146885	4.62024	4.41346	1.1443		SD	0.593709	18.3485	33.3134	20.824

## Sheet: Figure 2F
Figure 2F	Cell viability
No.	Nontarget	si IFITM1	si IFITM2	si IFITM3
1	100	109.031	73.2711	106.314
2	100	86.9214	99.0522	87.6166
3	100	94.9575	95.5804	108.401
AVERAGE	100	96.9701	89.3012	100.777
SD	0	11.1916	13.9906	11.4449
				T-TEST
			si IFITM1	0.685277
			si IFITM2	0.316417
			si IFITM3	0.917141

## Sheet: WB signal
Fig 2A		IFITM1	tubulin				Fig 2C		IFITM1	tubulin				Fig 2E		IFITM1	tubulin
	Tet-	818.113	5370.54	0.152333	100			Tet-	993.77	7858.53	0.126457	100			siCont	4861.18	7880.63	0.616851	100
	Tet+	13021.6	6062.44	2.14791	1410.01			Tet+	11648	7029.61	1.65698	1310.31			siIFITM	2001.84	5962.05	0.335764	54.432
		IFITM2/3	tubulin													IFITM2/3	tubulin
	Tet-	507.527	9245.2	0.0548963	100										siCont	5322.6	5201.1	1.02336	100
	Tet+	13140.9	8057	1.63099	2971.04										siIFITM	33.536	3864.03	0.00867901	0.848091
		IFITM3	tubulin													IFITM3	tubulin
	Tet-	285.021	4356.49	0.0654245	100										siCont	4298.2	5525.49	0.777887	100
	Tet+	11963.2	4613.63	2.59302	3963.38										siIFITM	728.991	4382.95	0.166324	21.3815
