# Supplementary material for: IFITM1 enhances nonenveloped viral RNA replication by facilitating cholesterol transport to the Golgi
Source: PLoS Pathog. 2023 May 30;19(5):e1011383. doi: 10.1371/journal.ppat.1011383 (PMC10256215; doi:10.1371/journal.ppat.1011383)
Supplement: S3 Dataset — (XLSX) [file ppat.1011383.s012.xlsx]

## Sheet: Figure 3
Figure 3A
		No.	1	2	3	4	AVERAGE	SD
(BIND×ACT)	IFITM1	×2B	6.5	9.8	6.3		7.53333	1.96554
		×2BC	11.4	9.6	10.5		10.5	0.9
		×2C	10.4	14.2	15.4		13.3333	2.61024
		×3A	15.4	12	12.9		13.4333	1.76163
		×3AB	2.3	2.7	3.4		2.8	0.556776
		×3Cm	1.5	1.4	1.3		1.4	0.1
		×TGN46	0.84	0.9	0.06	1.3	0.775	0.518556
		No.	1	2	3	4	AVERAGE	SD
(ACT×BIND)	IFITM1	×2B	1.8	0.9	0.8		1.16667	0.550757
		×2BC	3.9	3	3.8		3.56667	0.493288
		×2C	3.4	2.2	2.3		2.63333	0.665833
		×3A	3.8	1.3	1.3	2.4	2.2	1.18603
		×3AB	13.2	8.7	12.6		11.5	2.44336
		×3Cm	1.4	1.7	1.5		1.53333	0.152753
		×TGN46	2.2	2.6	1.2	1.5	1.875	0.639661

## Sheet: Figure 4
Figure 4A
		No.	1	2	3	AVERAGE	SD
(BIND×ACT)	IFITM1	×ACBD3	84.2	97.4	107.8	84.2	11.8277
(ACT×BIND)	IFITM1	×ACBD3	154.4	247.6	77.5	136.95	60.8638
		No.	1	2	3	4	5	6	7	8	AVERAGE	SD
(BIND×ACT)	IFITM1	×PI4KB	1.2	1.2	1.5	1	1	1.1	1.3	1	1.1625	0.176777
(ACT×BIND)	IFITM1	×PI4KB	9.9	6.5	9.6	6.8					8.2	1.79815
		No.	1	2	3	4	5	6	7	8	9	AVERAGE	SD
(BIND×ACT)	IFITM1	×OSBP	1.3	1.4	1.6	1.2	1.9	1	1	1.08	1	1.34286	0.325869
(ACT×BIND)	IFITM1	×OSBP	8.3	9.3	7.4	6.8	7.1					7.78	1.01833
		No.	1	2	3	AVERAGE	SD
(BIND×ACT)	IFITM1	×CERT	0.9	1	0.9	0.933333	0.0471405
(ACT×BIND)	IFITM1	×CERT	1.6	2.25	1.9	1.91667	0.265623
