# Supplementary material for: IFITM1 enhances nonenveloped viral RNA replication by facilitating cholesterol transport to the Golgi
Source: PLoS Pathog. 2023 May 30;19(5):e1011383. doi: 10.1371/journal.ppat.1011383 (PMC10256215; doi:10.1371/journal.ppat.1011383)
Supplement: S4 Dataset — (XLSX) [file ppat.1011383.s013.xlsx]

## Sheet: Figure 7A-C
Figure 7A	25-HC				Figure 7B	U18666A				Figure 7C	BF738735
No.	DMSO	1uM	3.1uM		No.	DMSO	1.5uM	3uM		No.	DMSO	150nM	300nM
1	100	6.23955	1.37791		1	100	0.0560015	3.49543		1	100	1.81643	0.297661
2	100	2.8946	0.12987		2	100	3.93982	0.213275		2	100	4.25815	1.04316
3	100	7.77457	1.55872		3	100	2.43822	0.752804		3	100	5.87307	1.71291
AVERAGE	100	5.63624	1.02217		4	100	10.1107	10.2583		4	100	4.77453	1.63433
SD	0	2.4953	0.778022		5	100	1.13726	1.41935		AVERAGE	100	4.18054	1.17202
					AVERAGE	100	3.5364	3.22783		SD	0	1.71392	0.655083
					SD	0	3.95156	4.12259
	25-HC (Cell viability)					U18666A (Cell viability)					BF738735 (Cell viability)
No.	DMSO	1uM	3.1uM		No.	DMSO	1.5uM	3uM		No.	DMSO	150nM	300nM
1	100	94.5887	83.6593		1	100	78.5168	53.82		1	100	112.653	110.098
2	100	102.591	89.0251		2	100	93.121	97.9302		2	100	90.8278	101.45
3	100	86.8682	76.8156		3	100	95.4011	94.0429		3	100	102.858	102.845
AVERAGE	100	94.6827	83.1667		4	100	107.33	98.2391		4	100	91.1452	97.8435
SD	0	7.86197	6.11966		5	100	101.847	98.7122		AVERAGE	100	99.3711	103.059
					AVERAGE	100	95.2432	88.5489		SD	0	10.4758	5.14415
					SD	0	10.8858	19.5031

## Sheet: Figure 7D-F
Figure 7D	25-HC (-)		25-HC (+)			Figure 7E	U18666A (-)		U18666A (+)			Figure 7F	BF738735 (-)		BF738735 (+)
No.	tet (-)	tet (+)	tet (-)	tet (+)		No.	tet (-)	tet (+)	tet (-)	tet (+)		No.	tet (-)	tet (+)	tet (-)	tet (+)
1	100	654.239	30.858	390.435		1	100	696.938	24.1911	171.608		1	100	461.726	13.146	17.5497
2	100	870.321	13.5544	188.124		2	100	464.222	2.81715	37.9105		2	100	558.2	6.8681	15.8713
3	100	566.697	25.181	67.421		3	100	540.826	11.5064	89.504		3	100	608.923	9.61898	55.8569
4	100	421.902	26.8441	92.5136		4	100	521.393	28.4885	273.665		4	100	696.938	7.48378	53.8382
5	100	427.504	20.3469	101.712		5	100	497.407	23.2494	256.613		5	100	521.393	6.27765	32.1587
6	100	451.924	22.4209	108.451		6	100	490.725	7.24833	119.206		6	100	497.407	32.6468	9.99237
7	100	607.592	20.8335	95.5429		average	100	535.252	16.2502	158.084		average	100	557.431	12.6736	30.8779
8	100	457.335	29.3708	117.425		SD	0	83.4575	10.448	93.7083		SD	0	85.0593	10.0998	19.959
9	100	432.057	14.3541	63.5616
10	100	678.16	17.451	64.8278
11	100	726.104	22.1905	106.514
12	100	477.572	11.1471	64.491
average	100	564.284	21.2127	121.752
SD	0	144.861	6.26326	91.3656

## Sheet: Figure 7G
Figure 7G	Tet (-)						Tet (+)
	DMSO	25HC	U18666A	BF738735			DMSO	25HC	U18666A	BF738735
No.	100	108.764	77.5369	101.879		No.	100	97.3546	67.3605	89.3565
1	100	93.5932	76.9342	116.402		1	100	90.2195	101.264	112.996
2	100	100.278	96.0623	100.926		2	100	99.6939	86.3423	107.027
3	100	124.255	109.469	103.876		3	100	119.336	109.015	90.1832
4	100	103.399				4	100	91.1191
AVERAGE	100	106.058	90.0007	105.771		AVERAGE	100	99.5447	90.9954	99.8906
SD	100	11.5576	15.7252	7.1934		SD	0	11.7737	18.3521	11.9426
