# Supplementary material for: IFITM1 enhances nonenveloped viral RNA replication by facilitating cholesterol transport to the Golgi
Source: PLoS Pathog. 2023 May 30;19(5):e1011383. doi: 10.1371/journal.ppat.1011383 (PMC10256215; doi:10.1371/journal.ppat.1011383)
Supplement: S5 Dataset — (XLSX) [file ppat.1011383.s014.xlsx]

## Sheet: Figure 3
Figure 3C	FLAG-IFITM1				Figure 3D	FLAG-IFITM1
No.	×EEA1	×CD63	×LBPA		No.	×HA-2B	×HA-2BC	×HA-2C	×HA-3A	×HA-3AB
1	0.97	0.7	0.83		1	0.85	0.63	0.67	0.88	0.61
2	0.98	0.73	0.91		2	0.86	0.68	0.65	0.94	0.81
3	0.98	0.44	0.96		3	0.79	0.52	0.92	0.8	0.73
4	0.98	0.66	0.77		4	0.93	0.4	0.75	0.8	0.83
5	0.96	0.74	0.97		5	0.93	0.57		0.51
6	0.95	0.73	0.96		6	0.87	0.73
7	0.98	0.48	0.86		7	0.83
8	0.97	0.5	0.92		8	0.83
9	0.96	0.52	0.71		AVERAGE	0.86125	0.58	0.7475	0.786	0.745
10	0.93	0.48	0.89		SD	0.0525085	0.130958	0.122848	0.165167	0.0998332
11	0.91	0.61	0.92
12	0.93	0.61	0.9
13	0.94	0.61	0.95
14	0.96	0.69	0.93
15	0.82	0.86	0.78
16	0.87	0.51	0.88
17	0.91	0.49	0.88
18	0.96	0.49	0.92
19	0.98	0.81	0.79
20	0.94		0.88
21	0.99		0.86
22	0.95		0.82
23			0.95
AVERAGE	0.9435	0.601765	0.88
SD	0.041457	0.128269	0.0692164

## Sheet: Figure 4
Figure 4C	FLAG-IFITM1				Figure 4D	IFITM1					Figure 4E	OSBP
No.	×ACBD3	×GM130	×OSBP		No.	×GM130		×TGN46			No.	×EEA1		×CD63
1	0.98	0.96	0.9		1	Tet (-)	Tet (+)	Tet (-)	Tet (+)		1	no TF	HA-IFITM1	no TF	HA-IFITM1
2	0.99	0.99	0.84		2	0.29	0.84	0.29	0.6		2	0.33	0.86	0.27	0.54
3	0.97	0.98	0.91		3	0.21	0.82	0.26	0.67		3	0.06	0.71	0.26	0.63
4	0.98	0.96	0.85		4	0.27	0.83	0.21	0.6		4	0.28	0.75	0.39	0.77
5	0.97	0.93	0.78		5	0.28	0.79	0.21	0.69		5	0.29	0.91	0.37	0.63
6	0.99	0.97	0.79		6	0.29	0.76	0.27	0.7		6	0.27	0.95	0.24	0.92
7	0.98	0.94	0.83		7	0.2	0.52	0.26	0.77		7	-0.15	0.84	0.31	0.88
8	0.99	0.95	0.81		8	0.21	0.74	0.26	0.5		8	0.23	0.73	0.09	0.76
9	0.98	0.97	0.86		9	0.19	0.66	0.26	0.85		9	0.14	0.71	0.21	0.64
10	0.98	0.98	0.88		10	0.11	0.26	0.14	0.67		10	0.24	0.68	0.39	0.73
11	0.93	0.97	0.8		11	0.19	0.28		0.75		11	0.31	0.9	0.24	0.63
12	0.84	0.97	0.66		12		0.27				12	0.14	0.86		0.68
13	0.98	0.98	0.89		13		0.68				13		0.83		0.58
14	0.97	0.73	0.87		14		0.67				14		0.9		0.58
15	0.98	0.95	0.75		15		0.59				15		0.83
16	0.95	0.9	0.93		16		0.81				16		0.84
17	0.99	0.97	0.94		17		0.84				17		0.82
18	0.93	0.92	0.67		18		0.79				18		0.55
19		0.96	0.7		19		0.67				19		0.69
20		0.97			20		0.81				20		0.76
21		0.98			21		0.67				AVERAGE	0.194545	0.795789	0.277	0.69
22		0.56			22		0.85				SD	0.141376	0.100295	0.0929815	0.11619
AVERAGE	0.965556	0.93	0.82		23		0.81
SD	0.0363354	0.0987202	0.0833544		AVERAGE	0.224	0.74	0.2475	0.68
					SD	0.0579655	0.09	0.0415878	0.0987702

## Sheet: Figure 5
Figure 5A	IFITM1×dsRNA			Figure 5B	IFITM1×dsRNA
No.	4h	6h		No.	2.5h	4h
1	0.46	-0.05		1	0.53	0.1
2	0.55	0.17		2	0.76	0.09
3	0.48	-0.01		3	0.69	0.03
4	0.38	0.06		4	0.53	-0.02
5	0.69	0.14		5	0.53	0.06
6	0.32	0.09		6	0.44	0.03
7	0.42	-0.07		7	0.57	0.17
8	0.58	0.09		8	0.72	0.01
9	0.54	0.11		9	0.45	0.06
10	0.68	-0.03		10	0.43	0.04
11	0.52	0.1		11	0.62	0
12	0.39	0		12	0.79	0.13
13	0.87	-0.08		13	0.4	0.05
14	0.57	0.14		14	0.49	-0.04
15	0.33	-0.01		15	0.48	0.07
16	0.35	-0.15		16	0.56	0.02
17	0.34	0.14		17	0.72	0.09
18	0.57	0.09		18	0.58	0.06
19	0.72	-0.24		19	0.49	0.05
20	0.77	0.26		20	0.51	0.01
21	0.3	0.21		21	0.41	0.13
22	0.57	0.22		22	0.43	0.13
23	0.63	0.08		23	0.49	0.17
24	0.36	0.19		24	0.4	0.15
25	0.32	-0.05		25	0.49
26	0.61	0.18		26	0.46
27	0.8	0.12		27	0.41
28	0.39	0.17		28	0.46
29	0.45	0.31		29	0.62
30	0.36	-0.07		30	0.62
31	0.39	0.17		31	0.8
32	0.67	0.17		32	0.69
33	0.77	0.16		33	0.8
34	0.7	0.09		34	0.72
35	0.81	-0.09		35	0.68
36	0.6	0.16		36	0.62
37	0.44	0.05		37	0.63
38	0.69	0.02		38	0.5
39	0.5	0.05		39	0.71
40	0.47	0		40	0.66
41	0.46	0.18		41	0.69
42	0.78	0.09		42	0.53
43	0.74	0.16		43	0.67
44	0.34	0.09		44	0.76
45		0.2		45	0.57
46		-0.01		46	0.53
47		0.1		47	0.79
48		0.25		48	0.81
49		0.28		49	0.55
50		0.24		50	0.66
51		0.16		51	0.42
52		0.07		52	0.45
53				53	0.59
54				54	0.54
55				55	0.71
56				56	0.66
AVERAGE	0.531379	0.0903846		AVERAGE	0.586071	0.06625
STDV	0.178044	0.114925		STDV	0.122143	0.0584445

## Sheet: Figure 6
Figure 6A	IFITM1×3A×EEA1				Figure 6B	IFITM1×3A×LBPA					Fig 6C								Fig 6D
No.	Mock	4h	6h		No.	Mock	4h	6h			3A×OSBP		IFITM1×3A		IFITM1×OSBP				OSBP×filipin		IFITM1×OSBP		IFITM1×filipin
1	0.8	0.71	0.78		1	0.57	0.82	0.8		No.	4 h	6 h	4 h	6 h	4 h	6 h		No.	4 h	6 h	4 h	6 h	4 h	6 h
2	0.7	0.72	0.71		2	0.59	0.72	0.82		1	0.83	0.7	0.56	0.13	0.35	0.1		1	0.71	0.7	0.79	0.15	0.61	0.33
3	0.72	0.64	0.68		3	0.53	0.74	0.82		2	0.88	0.55	0.64	0.15	0.64	0.09		2	0.77	0.69	0.86	0.26	0.76	0.02
4	0.72	0.69	0.9		4	0.58	0.62	0.69		3	0.92	0.79	0.75	0.19	0.7	0.07		3	0.82	0.63	0.45	-0.08	0.69	0.31
5	0.74	0.76	0.77		5	0.55	0.85	0.82		4	0.78	0.73	0.38	0	0.3	0.08		4	0.65	0.66	0.61	0.29	0.62	0.35
6	0.55	0.73	0.76		6	0.35	0.7	0.59		5	0.68	0.79	0.37	0.15	0.7	-0.05		5	0.86	0.73	0.91	0.13	0.83	0.2
7	0.68	0.68	0.74		7	0.55	0.86	0.87		6	0.79	0.78	0.62	0.13	0.37	0.05		6	0.87	0.69	0.89	0.1	0.76	0.04
8	0.71	0.67	0.67		8	0.35	0.8	0.82		7	0.68	0.69	0.41	-0.02	0.3	0.04		7	0.67	0.73	0.8	0.21	0.66	0.25
9	0.76	0.41	0.31		9	0.58	0.54	0.85		8	0.6	0.66	0.36	-0.09	0.5	-0.2		8	0.73	0.69	0.67	0.11	0.68	0.22
10	0.63	0.72	0.74		10	0.5	0.76	0.91		9	0.82	0.62	0.3	0.12	0.35	0.06		9	0.7	0.77	0.54	-0.2	0.57	0.16
11	0.73	0.86	0.56		11		0.79	0.81		10	0.78	0.7	0.32	0.15	0.47	0.1		10	0.72	0.72	0.87	0.08	0.61	0.36
12	0.73	0.59	0.55		12		0.81	0.76		11	0.74		0.42		0.58			11	0.79	0.66	0.82	0.23	0.79	0.27
13	0.81	0.69			13		0.74	0.7		12	0.81		0.3		0.46			12	0.61	0.69	0.61	0.05	0.79	0.31
14	0.71	0.76			14		0.78	0.77		13	0.86		0.49		0.4			13	0.65	0.6	0.43	0.25	0.72	0.27
15	0.64	0.82			15		0.64	0.73		14	0.71		0.49		0.46			14	0.76	0.62	0.55	-0.14	0.61	0.32
16	0.62	0.77			16		0.82	0.83		15	0.66		0.47		0.8			15	0.62	0.68	0.67	0.14	0.76	0.07
17	0.79	0.9			17		0.75			16	0.76		0.59					16	0.68	0.75	0.48	0.22	0.52	0.33
18	0.73	0.84			18		0.78			17	0.76		0.68					17	0.82	0.61	0.46	-0.07	0.54	0.35
19	0.69	0.88			19		0.79			18	0.86		0.66					18	0.6	0.67	0.63	0.26	0.61	0.19
20	0.58	0.83			20		0.76			19	0.84		0.46					19	0.77	0.67	0.78	-0.07	0.72	0.33
21		0.85			AVERAGE	0.515	0.7535	0.786875		20	0.8		0.41					20	0.83	0.61	0.46	0.12	0.63
22		0.9			STDV	0.0909518	0.0793576	0.0787163		21	0.81		0.5					21	0.72	0.6	0.42	0.14	0.63
23		0.9								22	0.8		0.38					22	0.72	0.63	0.84	-0.26	0.82
24		0.88								23	0.85		0.6					23	0.65		0.41	-0.15	0.91
25		0.87								24	0.68		0.5					24	0.6		0.77	0.03	0.58
26		0.91								25	0.69		0.37					25	0.75		0.67	-0.02	0.69
27		0.85								26	0.74		0.53					26	0.79		0.72	0.24	0.64
28		0.88								27	0.8							27			0.42	0.26	0.57
29		0.75								28	0.84							28			0.45	0.14	0.63
30		0.82								29	0.78							29			0.75	-0.13	0.53
31		0.66								30	0.75							30			0.67	-0.23	0.81
32		0.66								31	0.75							31			0.7	0.15	0.69
33		0.71								32	0.82							32			0.51	-0.19	0.71
34		0.82								33	0.82							33			0.81	-0.08	0.84
AVERAGE	0.702	0.768529	0.680833							34	0.9							34			0.84	0.18	0.81
STDV	0.0693276	0.110347	0.150542							35	0.71							35			0.73		0.75
										36	0.84							36			0.83		0.58
										37	0.8							37			0.74		0.63
										38	0.87							38			0.92		0.76
										39	0.75							39			0.55		0.73
										40	0.85							40			0.75		0.78
										41	0.76							41			0.7		0.82
										42	0.82							42			0.6		0.8
										43	0.84							43			0.86		0.75
										44	0.75							44			0.83		0.66
										45	0.84							45			0.68		0.82
										46	0.81							46					0.64
										47	0.92							47					0.92
										48	0.74							48					0.8
										49	0.84							49					0.81
										50	0.87							50					0.79
										51	0.83							AVERAGE	0.725385	0.672727	0.676667	0.0623529	0.7076	0.246316
										52	0.7							STDV	0.0802611	0.0494909	0.151517	0.16498	0.100662	0.107611
										53	0.85
										54	0.81
										55	0.78
										56	0.7
										57	0.9
										58	0.9
										59	0.72
										60	0.72
										61	0.49
										62	0.61
										63	0.73
										64	0.77
										AVERAGE	0.782969	0.701	0.483077	0.091	0.492	0.034
										STDV	0.0810385	0.0775242	0.124828	0.0927901	0.158349	0.0931188

## Sheet: Figure 9
	Fig 9A						Fig 9B
	CD63×filipin		IFITM1×filipin				ACBD3×filipin		IFITM×ACBD3
No.	Tet (-)	Tet (+)	Tet (-)	Tet (+)		No.	Tet (-)	Tet (+)	Tet (-)	Tet (+)
1	0.65	0.06	0.83	0.81		1	0.21	0.85	0.2	0.84
2	0.77	0.32	0.53	0.8		2	0.07	0.67	0.19	0.59
3	0.75	0	0.74	0.72		3	0.04	0.72	0.34	0.73
4	0.65	-0.01	0.56	0.55		4	0.23	0.56	0.35	0.45
5	0.7	0.13	0.59	0.48		5	0.06	0.64	0	0.73
6	0.67	0.29	0.5	0.73		6	-0.12	0.63	0.12	0.53
7	0.52	0.24	0.81	0.62		7	0.26	0.75	0.1	0.45
8	0.52	0.23	0.74	0.77		8	0.06	0.53	0.34	0.68
9	0.6	0.24	0.82	0.77		9	0.1	0.66	0.24	0.79
10	0.5	0.27	0.77	0.82		10	0.12	0.59	0.33	0.55
11	0.5	0.27	0.76	0.53		11	0.23	0.78	0.13	0.73
12	0.72		0.76	0.55		12	0.2	0.67	0.33	0.7
13	0.61		0.7	0.66		13	0.23	0.54	0.17	0.58
14	0.74		0.7	0.5		14	0.24	0.44	0.28	0.86
15	0.61		0.56			15	0.23	0.58	0.08	0.64
16	0.74		0.79			16	0.21	0.56	0.15	0.64
17	0.58		0.72			17	0.26	0.77		0.64
18	0.63		0.65			18	0.29	0.42		0.51
19	0.52		0.66			19	0.13	0.78		0.62
20			0.66			20	0.17	0.57		0.47
21			0.79			21	0.12	0.41		0.57
22			0.61			22	-0.02	0.47
23			0.73			23	0.09
24			0.68			24	0.28
25			0.77			25	0.13
26			0.57			26	0.19
27			0.77			27	0.01
28			0.7			28	0.27
29			0.6			AVERAGE	0.153214	0.617727	0.209375	0.633333
30			0.62			STDV	0.102742	0.12463	0.109937	0.120222
31			0.69
32			0.67
33			0.76
34			0.63
35			0.63
36			0.69
AVERAGE	0.630526	0.185455	0.684595	0.665
STDV	0.0906442	0.119446	0.0876101	0.124267
